# Supplementary material for: The Transcriptomic Response of the Boll Weevil, Anthonomus grandis grandis Boheman (Coleoptera: Curculionidae), following Exposure to the Organophosphate Insecticide Malathion
Source: Insects. 2023 Feb 16;14(2):197. doi: 10.3390/insects14020197 (PMC9960965; doi:10.3390/insects14020197)
Supplement: Supplementary file 1 [file insects-14-00197-s001.zip]

Archive with 2 entries (2 files):
- insects-2130520-Supplementary Figure S1.pdf
- insects-2130520-supplementary Table S1.xlsx
